# Supplementary material for: Effect of the Gel Drying Method on Properties of Semicrystalline Aerogels Prepared with Different Network Morphologies
Source: Gels. 2025 Jun 10;11(6):447. doi: 10.3390/gels11060447 (PMC12191750; doi:10.3390/gels11060447)
Supplement: Supplementary file 1 [file gels-11-00447-s001.zip]

Archive with 1 entries (1 files):
- gels-3683479-supplementary.pdf
